# Supplementary material for: SOX2 is a dispensable modulator of NUT carcinoma oncogenesis in mice
Source: Life Sci Alliance. 2025 Nov 20;9(2):e202503447. doi: 10.26508/lsa.202503447 (PMC12634820; doi:10.26508/lsa.202503447)
Supplement: Supplementary file 1 [file LSA-2025-03447_TableS1.xlsx]

## Sheet: Sheet1
Primer Name	Sequence
Nutm1-loxP-gt-F	AGAATCTAGGCTGCTGTATTCTGTC
Nutm1-loxP-gt-R	CTCAGCATACACGGACATCTACTAA
Brd4-loxP-gt-F	TGCCTGGGCTCTTCTGTCCAC
Brd4-loxP-gt-R	CAACCCAAGGTTGATGGGACCC
KRT14-Cre-gt-F	TTCCTCAGGAGTGTCTTCGC
KRT14-Cre-gt-R	GTCCATGTCCTTCCTGAAGC
Pdx1-Cre-gt-F2	CCT GGA CTA CAT CTT GAG TTG C
Pdx1-Cre-gt-R2	AGG CAA ATT TTG GTG TAC GG
Nkx2.1-Cre-gt-F	CGG TTA TTC AAC TTG CAC CA
Nkx2.1-Cre-gt-R	CTC TGG TGG CTG CCT AAA AC
Sox2-fl-gt-F	TGG AAT CAG GCT GCC GAG AAT CC
Sox2-fl-gt-R	TCG TTC TGG CAA CAA GTG CTA AAG C
